# Supplementary material for: Klotho Levels and Their Relationship with Inflammation and Survival among Alcoholic Patients
Source: Biomolecules. 2022 Aug 20;12(8):1151. doi: 10.3390/biom12081151 (PMC9405938; doi:10.3390/biom12081151)
Supplement: Supplementary file 1 [file biomolecules-12-01151-s001.zip]

Archive with 1 entries (1 files):
- biomolecules-1827526-SI.pdf
